# Supplementary material for: Unveiling the influences of P fertilization on bioactive compounds and antioxidant activity in grains of four sorghum cultivars
Source: PLoS One. 2024 Oct 31;19(10):e0311756. doi: 10.1371/journal.pone.0311756 (PMC11527271; doi:10.1371/journal.pone.0311756)
Supplement: S1 Table — (XLSX) [file pone.0311756.s001.xlsx]

## Sheet: row data
Cultivars	Phosphorus levels	Locations	Rep	DPPH as Trolox (ET mg/100g)	FRAP (Trolox mg /g)	TRP as ascorbic acid (mg/g)	Hydrogen Peroxide activity (%)	ABTS activity	Phenolic mg/g	Flavonoid mg/g	Carotenoid	Tannin
Tetron	0P	Medani	1	0.24	3.44	0.8	74.0634	3.29755	41.7	39.79	2.07	2.35
Tetron	0P	Medani	2	0.17	3.5	0.74	74.6718	3.29554	42.16	37.71	2.17	2.46
Tetron	0P	Medani	3	0.21	3.54	0.83	74.1595	3.29621	41.25	38.75	2.08	2.45
Tetron	1P	Medani	1	1.26	4.52	1.82	73.9994	3.29922	44.87	43.96	3.09	2.7
Tetron	1P	Medani	2	1.22	4.64	1.79	74.7999	3.29988	45.23	45	3.18	2.73
Tetron	1P	Medani	3	1.34	4.57	1.85	74.5437	3.29821	44.64	47.08	3.04	2.76
Tetron	2P	Medani	1	1.51	5.04	3.87	74.7999	3.30189	49.84	54.38	3.67	3.05
Tetron	2P	Medani	2	1.56	5.16	4.23	74.7679	3.30089	52.56	56.46	3.62	2.93
Tetron	2P	Medani	3	1.54	5.14	3.99	74.6077	3.30256	49.62	54.38	3.52	2.7
Tabat	0P	Medani	1	0.31	3.6	0.72	86.9036	3.29821	38.77	62.71	2.03	2.11
Tabat	0P	Medani	2	0.22	3.66	0.74	86.9677	3.29755	38.86	62.75	1.74	2.23
Tabat	0P	Medani	3	0.27	3.54	0.68	86.9356	3.29788	37.86	63.01	1.72	2.21
Tabat	1P	Medani	1	0.86	4.44	4.88	84.1499	3.30089	52.78	65.85	2.65	2.58
Tabat	1P	Medani	2	0.99	4.5	4.8	84.0218	3.30156	53.1	65.83	2.7	2.53
Tabat	1P	Medani	3	1.01	4.52	4.88	84.31	3.30222	52.79	65.75	2.66	2.5
Tabat	2P	Medani	1	1.41	5.1	6.75	83.0291	3.30323	69.51	70	3.13	2.93
Tabat	2P	Medani	2	1.49	5.12	6.79	82.9651	3.30423	68.16	68.98	2.94	2.81
Tabat	2P	Medani	3	1.47	5.09	6.77	83.0932	3.30256	71.1	68.61	3.03	3.05
P954063	0P	Medani	1	1.37	4.04	3.81	77.4896	3.31726	61.51	64.76	2.65	5.16
P954063	0P	Medani	2	1.31	4.02	3.84	77.4256	3.3186	61.5	62.71	2.6	5.04
P954063	0P	Medani	3	1.36	4.08	4.05	77.2654	3.31994	61.47	66.88	2.56	4.81
P954063	1P	Medani	1	1.86	4.44	5.56	75.8245	3.33264	68.16	70	2.99	5.63
P954063	1P	Medani	2	1.81	4.5	5.51	76.0807	3.33364	68.01	72.08	2.69	5.57
P954063	1P	Medani	3	1.87	4.54	5.57	75.9206	3.33297	67.25	71.04	3.04	5.63
P954063	2P	Medani	1	2.11	5.69	8.75	75.2802	3.34968	79.69	87.71	3.47	6.1
P954063	2P	Medani	2	2.04	5.66	8.81	75.1841	3.35002	80.31	85.63	3.5	6.21
P954063	2P	Medani	3	2.07	5.62	8.77	75.1201	3.35069	80.37	85.85	3.48	5.98
Hakeka	0P	Medani	1	3.04	4.12	3.99	76.4009	3.31793	46.9	66.88	2.46	4.81
Hakeka	0P	Medani	2	3.06	4.14	4.06	76.3048	3.32061	46.68	67.92	2.43	4.81
Hakeka	0P	Medani	3	3.12	4.1	4.05	76.2728	3.3196	46.6	65.83	2.51	5.04
Hakeka	1P	Medani	1	3.41	5.41	5.51	75.3442	3.344	71.77	73.13	3.52	5.16
Hakeka	1P	Medani	2	3.34	5.37	5.45	75.1201	3.34333	71.72	73.04	3.57	5.16
Hakeka	1P	Medani	3	3.36	5.31	4.42	75.1521	3.34434	71.68	73.29	3.56	5.2
Hakeka	2P	Medani	1	2.71	5.91	8.48	74.4476	3.35102	79.91	85.86	4.1	5.28
Hakeka	2P	Medani	2	2.69	5.87	6.43	74.2555	3.34935	80.29	85.9	4	5.3
Hakeka	2P	Medani	3	2.74	5.89	8.39	74.4156	3.34968	79.69	85.63	4.05	5.33
Tetron	0P	Kosti	1	2.71	4.33	0.5	73.9353	3.31325	45.77	57.46	2.54	1.76
Tetron	0P	Kosti	2	2.69	4.29	0.54	74.5437	3.31492	46.23	57.5	2.58	2.11
Tetron	0P	Kosti	3	2.74	4.37	0.56	73.8393	3.3166	46.68	57.52	2.53	2.18
Tetron	1P	Kosti	1	3.11	4.89	7.59	73.9994	3.32161	65.67	65.83	2.92	2.23
Tetron	1P	Kosti	2	3.07	4.81	7.68	74.8959	3.31994	66.12	65.88	2.83	2.34
Tetron	1P	Kosti	3	3.09	4.86	7.65	75.1841	3.31927	66.57	65.66	2.85	2.35
Tetron	2P	Kosti	1	3.51	5.73	10.63	75.2161	3.32295	72.23	72.13	3.65	2.81
Tetron	2P	Kosti	2	3.52	5.71	10.57	75.024	3.32328	71.09	72.04	3.6	2.7
Tetron	2P	Kosti	3	3.56	5.75	10.51	74.928	3.32428	71.17	71.74	3.61	2.78
Tabat	0P	Kosti	1	2.62	4.27	0.36	87.1278	3.31258	49.62	63.71	1.19	1.64
Tabat	0P	Kosti	2	2.57	4.33	0.45	87.0317	3.31392	52.17	63.75	1.23	1.76
Tabat	0P	Kosti	3	2.54	4.31	0.44	86.9356	3.31292	52.13	63.79	1.21	2.11
Tabat	1P	Kosti	1	3.11	4.81	9.58	84.438	3.31827	58.21	66.92	2.54	2.45
Tabat	1P	Kosti	2	3.16	4.83	9.46	84.342	3.31894	60.17	66.88	2.44	2.35
Tabat	1P	Kosti	3	3.17	4.75	9.67	84.406	3.31927	60.19	66.83	2.49	2.4
Tabat	2P	Kosti	1	3.41	5.84	10.71	83.8937	3.32428	82.85	71.04	3.78	2.79
Tabat	2P	Kosti	2	3.44	5.81	10.66	83.9577	3.32562	83.08	71	3.73	2.85
Tabat	2P	Kosti	3	3.46	5.73	10.6	84.31	3.32495	83.06	71.08	3.76	2.81
P954063	0P	Kosti	1	3.82	5.27	2.62	82.4383	3.33431	65.71	49.17	3.89	4.46
P954063	0P	Kosti	2	3.86	5.32	0.53	82.148	3.3323	65.66	49.21	3.9	3.5
P954063	0P	Kosti	3	3.89	5.29	2.59	81.7126	3.33197	65.89	48.96	3.87	3.52
P954063	1P	Kosti	1	4.42	6.58	10.41	79.3904	3.36172	83.03	55.42	6.83	3.93
P954063	1P	Kosti	2	4.49	6.62	10.36	77.939	3.36339	83.08	55.5	7.12	3.99
P954063	1P	Kosti	3	4.46	6.56	10.51	79.1001	3.36272	82.9	55.48	7.07	3.85
P954063	2P	Kosti	1	4.52	7.35	12.74	75.3266	3.37809	89.18	61.63	7.33	4.19
P954063	2P	Kosti	2	4.59	7.32	12.62	74.746	3.37943	89.14	61.67	7.42	4.2
P954063	2P	Kosti	3	4.66	7.41	12.71	74.4557	3.37843	88.5	61.68	7.37	4.22
Hakeka	0P	Kosti	1	4.67	5.39	2.77	82.4383	3.34968	57.3	54.33	3.6	3.75
Hakeka	0P	Kosti	2	4.71	5.32	2.86	82.2932	3.34734	56.63	54.38	3.61	3.63
Hakeka	0P	Kosti	3	4.74	5.35	2.83	81.4224	3.345	56.63	54.36	3.63	3.99
Hakeka	1P	Kosti	1	4.96	6.6	10.83	77.939	3.35336	84.7	62.71	6.93	3.86
Hakeka	1P	Kosti	2	4.99	6.66	10.74	77.0682	3.35503	85.11	62.67	6.98	3.87
Hakeka	1P	Kosti	3	4.91	6.65	10.75	78.5196	3.3567	85.11	62.63	6.87	3.9
Hakeka	2P	Kosti	1	5.17	7.39	13.04	73.8752	3.40349	90.3	66.88	8.04	4.12
Hakeka	2P	Kosti	2	5.19	7.37	12.95	73.73	3.37676	89.86	66.78	8.09	4.2
Hakeka	2P	Kosti	3	5.21	7.38	12.98	73.4398	3.37742	89.63	66.83	8.18	4.16
